# Supplementary material for: Haplotype analysis of APOE intragenic SNPs
Source: BMC Neurosci. 2018 Apr 19;19(Suppl 1):16. doi: 10.1186/s12868-018-0413-4 (PMC5998902; doi:10.1186/s12868-018-0413-4)
Supplement: Supplementary file 1 — Additional file 1: Table S1. 27 significant SNPs in the APOE region. Table S2. Transcription factor binding sites annotation related to SNPs analysed. [file 12868_2018_413_MOESM1_ESM.xls]

## Sheet: Table S1
Table S1. List of 27 significant SNPs spanning APOE region identified by whole genome sequencing analysis (AD vs CT sample)
				ID	Chromosome	Position	Ref	Alt	N	P-value(alleles)	P-value(genotypes)	P-value(alleles corrected by inflation rate)
				rs12972156	19	45387459	C	G	423	8.25175e-10	3.66009e-09	1.23224e-09
				rs12972970	19	45387596	G	A	423	5.12319e-10	2.13967e-09	7.72476e-10
				rs34342646	19	45388130	G	A	423	5.19307e-09	2.79269e-08	7.47155e-09
				rs283811	19	45388500	A	G	418	1.95458e-08	1.321e-07	2.7379e-08
				rs283815	19	45390333	A	G	423	3.40212e-08	2.2989e-07	4.71259e-08
				rs6857	19	45392254	C	T	422	8.25287e-13	4.42181e-12	1.41812e-12
				rs71352238	19	45394336	T	C	423	3.31141e-09	1.70894e-08	4.80784e-09
				rs184017	19	45394969	T	G	423	4.12119e-08	2.78682e-07	5.68664e-08
				rs2075650	19	45395619	A	G	423	6.65659e-09	2.36845e-08	9.52927e-09
				rs157581	19	45395714	T	C	423	5.74397e-08	3.91018e-07	7.873e-08
				rs34404554	19	45395909	C	G	423	2.09773e-09	1.03418e-08	3.07396e-09
				rs11556505	19	45396144	C	T	423	2.09773e-09	1.03418e-08	3.07396e-09
				rs157582	19	45396219	C	T	423	4.12119e-08	2.78682e-07	5.68664e-08
				rs59007384	19	45396665	G	T	423	9.1155e-09	6.10261e-08	1.29667e-08
				rs10119	19	45406673	G	A	422	5.73909e-10	2.99352e-09	8.63354e-10
			APOE	rs769449	19	45410002	G	A	423	8.55084e-15	4.34936e-14	1.61289e-14
				rs429358	19	45411941	T	C	421	4.81611e-18	2.58527e-17	1.05867e-17
				rs75627662	19	45413576	C	T	423	3.26363e-08	1.83508e-07	4.52455e-08
				rs10414043	19	45415713	G	A	423	9.05627e-14	4.23316e-13	1.62788e-13
				rs7256200	19	45415935	G	T	423	4.41911e-14	1.94027e-13	8.0606e-14
				rs483082	19	45416178	G	T	423	2.02268e-10	1.12534e-09	3.10782e-10
				rs438811	19	45416741	C	T	422	1.55062e-11	1.19437e-10	2.51007e-11
				rs12721046	19	45421254	G	A	423	6.18182e-12	3.00936e-11	1.01958e-11
				rs12721051	19	45422160	C	G	423	3.04096e-15	2.35034e-14	5.85842e-15
				rs56131196	19	45422846	G	A	423	9.41168e-14	5.84561e-13	1.69044e-13
				rs73052341	19	45427125	T	A	420	1.89187e-11	1.07473e-10	3.05011e-11
				rs66626994	19	45428234	G	A	422	1.07847e-10	4.94233e-10	1.67834e-10

## Sheet: Table S2
Table S2. List of Transcription Factor Binding Regions from Txn table (http://hgdownload.cse.ucsc.edu/goldenPath/hg19/encodeDCC/wgEncodeRegTfbsClustered/wgEncodeRegTfbsClusteredV3.bed.gz) comprising 2 SNPs of interest: rs440446, rs769449
					Rs_id	Position (hg19(	Location	TFBS_start	TFBS end	TFBS cluster
				chr19	rs440446	45409167	intron	45408609	45410260	POLR2A
				chr19	rs440446	45409167	intron	45408712	45409168	CCNT2
				chr19	rs440446	45409167	intron	45408736	45409176	MYC
				chr19	rs440446	45409167	intron	45408764	45409260	HMGN3
				chr19	rs440446	45409167	intron	45408772	45409388	MYBL2
				chr19	rs440446	45409167	intron	45408828	45409404	KDM5B
				chr19	rs440446	45409167	intron	45408851	45409307	SIN3AK20
				chr19	rs440446	45409167	intron	45408864	45409240	TBP
				chr19	rs440446	45409167	intron	45408866	45409830	TAF1
				chr19	rs440446	45409167	intron	45408893	45409249	TAF7
				chr19	rs440446	45409167	intron	45408958	45409234	CEBPD
				chr19	rs440446	45409167	intron	45408968	45409478	SAP30
				chr19	rs440446	45409167	intron	45408974	45409594	EZH2
				chr19	rs440446	45409167	intron	45409008	45409320	PHF8
				chr19	rs440446	45409167	intron	45409087	45409703	CHD1
				chr19	rs769449	45410002	intron	45408609	45410260	POLR2A
				chr19	rs769449	45410002	intron	45409660	45410020	IRF1
				chr19	rs769449	45410002	intron	45409685	45410085	MXI1
				chr19	rs769449	45410002	intron	45409703	45410027	NFYA
				chr19	rs769449	45410002	intron	45409713	45410033	NFYB
				chr19	rs769449	45410002	intron	45409752	45410068	STAT3
				chr19	rs769449	45410002	intron	45409759	45410083	SP1
				chr19	rs769449	45410002	intron	45409789	45410119	CHD2
